# Supplementary material for: A modeling-based approach to optimize COVID-19 vaccine dosing schedules for improved protection
Source: JCI Insight. 2023 Jul 10;8(13):e169860. doi: 10.1172/jci.insight.169860 (PMC10371350; doi:10.1172/jci.insight.169860)
Supplement: Supporting data values [file jciinsight-8-169860-s109.xlsx]

## Sheet: Figure 2A
Time (days)	Viral Load (log10 GE/mL)	Naïve CD8+ T-cell (log10 cell/mL)	Naïve CD4+ T-cell (log10 cell/mL)	Effector CD8+ T-cell (log10 cell/mL)	Effector CD4+ T-cell (log10 cell/mL)	Antibody (log10 pg/mL)	IFN-1 (log10 pg/mL)	IFN-2 (log10 pg/mL)	IL-6 (log10 pg/mL)
5	6.28438	4.95466	5.01502	4.92551	4.83075	3.15512	1.75862	1.23575	1.61368
10	5.26807	4.84694	5.06142	4.77261	4.74057	3.10526	1.75517	1.28994	1.77465
15	4.98834	4.80123	5.15865	4.83899	4.95399	3.14958	1.48621	0.822093	1.71831
20	4.41958	5.0856	5.24519	5.02074	5.10012	3.04986	1.63793	0.900383	1.5493
25	4.12121	4.7615	5.06879	4.71291	4.83075	3.0277	1.46552	0.593131	1.24748
Soruce : Lucas C, et al. Longitudinal analyses reveal immunological misfiring in severe COVID-19. Nature. 2020;584(7821):463-9

## Sheet: Figure 2B
Time (days)	Antibody (log10 U/mL)	Effector CD8+ T-cell (log10 cell/mL)	Effector CD4+ T-cell (log10 cell/mL)
42	4.44194	4.12447	4.57439
165	3.44302	4.42947	4.13983
237	2.90808	4.191	4.22034
Source : Collier A-rY, et al. Differential Kinetics of Immune Responses Elicited by Covid-19 Vaccines. New England Journal of Medicine. 2021;385(21):2010-2.

## Sheet: Figure 2C
Time (days)	Antibody (log10 U/mL)
21	1.27905
28	2.21089
49	2.13705
Source : Peeters M, et al. Reduced humoral immune response after BNT162b2 coronavirus disease 2019 messenger RNA vaccination in cancer patients under antineoplastic treatment. ESMO Open. 2021;6(5):100274.

## Sheet: Figure 2D
Time (days)	Antibody (log10 U/mL)
21	1.40216
28	2.2309
49	2.82436
Source : Peeters M, et al. Reduced humoral immune response after BNT162b2 coronavirus disease 2019 messenger RNA vaccination in cancer patients under antineoplastic treatment. ESMO Open. 2021;6(5):100274.

## Sheet: Figure 3
Time (days)	Antibody (log10 U/mL)
14	2.8324
28	4.2738
42	4.2432
56	4.1093
90	3.7818
180	3.2898
Source : Bayart J-L, et al. Waning of IgG, Total and Neutralizing Antibodies 6 Months Post-Vaccination with BNT162b2 in Healthcare Workers. Vaccines. 2021;9(10):1092.
40	4.45
165	3.7
237	3.29
Source : Collier A-rY, et al. Differential Kinetics of Immune Responses Elicited by Covid-19 Vaccines. New England Journal of Medicine. 2021;385(21):2010-2.
14	2.48
35	4.23
90	3.45
180	3
260	2.6
300	4.36
Source : Kontopoulou K, et al. Significant Increase in Antibody Titers after the 3rd Booster Dose of the Pfizer-BioNTech mRNA COVID-19 Vaccine in Healthcare Workers in Greece. Vaccines (Basel). 2022;10(6).
